# Supplementary material for: Immunization of Children under 2 Years Old in the Coastal Hadhramaut Governorate, Yemen, during Public Health Emergencies: A Trend Analysis of 2013–2020
Source: Vaccines (Basel). 2024 Mar 15;12(3):311. doi: 10.3390/vaccines12030311 (PMC10976025; doi:10.3390/vaccines12030311)
Supplement: Supplementary file 1 [file vaccines-12-00311-s001.zip]

Archive with 1 entries (1 files):
- vaccines-2789280-supplementary.pdf
